# Supplementary material for: ﻿Three new species of the genus Cicurina Menge, 1871 from Chongqing, China (Araneae, Cicurinidae)
Source: Zookeys. 2025 Aug 8;1248:309–19. doi: 10.3897/zookeys.1248.151580 (PMC12357151; doi:10.3897/zookeys.1248.151580)
Supplement: XML Treatment for Cicurina jinyun [file zookeys.1248.151580-treatment1.xml]

<!DOCTYPE tp:taxon-treatment
  PUBLIC "-//TaxonX//DTD Taxonomic Treatment Publishing DTD v0 20100105//EN" "tax-treatment-NSO.dtd">
<tp:taxon-treatment xmlns:tp="http://www.plazi.org/taxpub"><tp:treatment-meta><kwd-group><label>Taxon classification</label><kwd>
                <named-content content-type="kingdom">Animalia</named-content>
              </kwd><kwd>
                <named-content content-type="order">Araneae</named-content>
              </kwd><kwd>
                <named-content content-type="family">Cicurinidae</named-content>
              </kwd></kwd-group><mixed-citation publication-type="journal"><person-group><name><surname>Chen</surname><given-names>Hui-Yi</given-names></name><name><surname>Wang</surname><given-names>Lu-Yu</given-names></name><name><surname>Zhang</surname><given-names>Zhi-Sheng</given-names></name><name><surname>Zhang</surname><given-names>Feng</given-names></name></person-group><article-title>﻿Three new species of the genus <italic><tp:taxon-name><tp:taxon-name-part taxon-name-part-type="genus" reg="Cicurina">Cicurina</tp:taxon-name-part></tp:taxon-name></italic> Menge, 1871 from Chongqing, China (<tp:taxon-name><tp:taxon-name-part taxon-name-part-type="order">Araneae</tp:taxon-name-part></tp:taxon-name>, <tp:taxon-name><tp:taxon-name-part taxon-name-part-type="family">Cicurinidae</tp:taxon-name-part></tp:taxon-name>)</article-title><source>Zookeys</source><day>08</day><month>08</month><year>2025</year><volume>1248</volume><fpage>309</fpage><lpage>319</lpage><pub-id pub-id-type="doi">10.3897/zookeys.1248.151580</pub-id></mixed-citation></tp:treatment-meta><tp:nomenclature><label>﻿</label><tp:taxon-name>
              <object-id xmlns:xlink="http://www.w3.org/1999/xlink" content-type="arpha" xlink:type="simple">31418523-1FF8-59A8-9D34-023320E55732</object-id>
              <tp:taxon-name-part taxon-name-part-type="genus" reg="Cicurina">Cicurina</tp:taxon-name-part>
              <tp:taxon-name-part taxon-name-part-type="species" reg="jinyun">jinyun</tp:taxon-name-part>
              <object-id xmlns:xlink="http://www.w3.org/1999/xlink" content-type="zoobank" xlink:type="simple">https://zoobank.org/62DA73D2-1E3B-48ED-B31D-62822F2F265E</object-id>
            </tp:taxon-name><tp:taxon-status xmlns:xlink="http://www.w3.org/1999/xlink" xlink:type="simple">sp. nov.</tp:taxon-status></tp:nomenclature><tp:treatment-sec sec-type="type material" id="SECID0E3HAC"><title>Type material.</title><p><bold><italic>Holotype</italic></bold> • male (<abbrev xmlns:xlink="http://www.w3.org/1999/xlink" content-type="institution" xlink:title="School of Life Sciences, Southwest University, Chongqing, China" id="ABBRID0EHIAC" xlink:type="simple">SWUC</abbrev>-T-CI-13-01), China, Chongqing, Beibei, Jinyun Mountain National Nature Reserve, Baiyun Temple, <named-content xmlns:xlink="http://www.w3.org/1999/xlink" content-type="dwc:verbatimCoordinates" xlink:type="simple"><named-content content-type="geo-json" specific-use="{&#34;type&#34;:&#34;Point&#34;,&#34;coordinates&#34;:[106.383056,29.827500]}" id="NCID0EPIAC" xlink:type="simple">29°49'39"N, 106°22'59"E</named-content></named-content>, elev. 641 m, 18 September 2016, L.Y. Wang leg. <bold><italic>Paratypes</italic></bold>: • 6 males and 7 females (<abbrev xmlns:xlink="http://www.w3.org/1999/xlink" content-type="institution" xlink:title="School of Life Sciences, Southwest University, Chongqing, China" id="ABBRID0EXIAC" xlink:type="simple">SWUC</abbrev>-T-CI-13-02–14), Jinyun Mountain National Nature Reserve, Beiwenquan, <named-content xmlns:xlink="http://www.w3.org/1999/xlink" content-type="dwc:verbatimCoordinates" xlink:type="simple"><named-content content-type="geo-json" specific-use="{&#34;type&#34;:&#34;Point&#34;,&#34;coordinates&#34;:[106.411389,29.858889]}" id="NCID0E6IAC" xlink:type="simple">29°51'32"N, 106°24'41"E</named-content></named-content>, elev. 229 m, 30 December 2024, L.Y. Wang, M. Irfan, Y.N. Mu, X.Y. Zhang and E.X. Liu leg.</p></tp:treatment-sec><tp:treatment-sec sec-type="etymology" id="SECID0EEJAC"><title>Etymology.</title><p>The specific name refers to the type locality.</p></tp:treatment-sec><tp:treatment-sec sec-type="diagnosis" id="SECID0EJJAC"><title>Diagnosis.</title><p>The male of this new species is similar to that of <italic><tp:taxon-name><tp:taxon-name-part taxon-name-part-type="genus" reg="Cicurina">C.</tp:taxon-name-part><tp:taxon-name-part taxon-name-part-type="species" reg="yuelushanensis">yuelushanensis</tp:taxon-name-part></tp:taxon-name></italic> Wang, Zhou &amp; Peng, 2019 (<xref ref-type="bibr" rid="B13">Wang et al. 2019</xref>: figs 7A, 8C–E) in having the strong retrolateral tibial apophysis, and the slender and filiform embolus, but differs by the longer and curved conductor end (Figs <xref ref-type="fig" rid="F2">2A, B</xref>, <xref ref-type="fig" rid="F3">3C–E</xref>) (vs. knife-like in <italic><tp:taxon-name><tp:taxon-name-part taxon-name-part-type="genus" reg="Cicurina">C.</tp:taxon-name-part><tp:taxon-name-part taxon-name-part-type="species" reg="yuelushanensis">yuelushanensis</tp:taxon-name-part></tp:taxon-name></italic>). The female is similar to that of <italic><tp:taxon-name><tp:taxon-name-part taxon-name-part-type="genus" reg="Cicurina">C.</tp:taxon-name-part><tp:taxon-name-part taxon-name-part-type="species" reg="tetragongylodes">tetragongylodes</tp:taxon-name-part></tp:taxon-name></italic> Liao, Yin, He &amp; Xu, 2022 (<xref ref-type="bibr" rid="B7">Liao et al. 2022</xref>: 485, figs 6A–E, 7A, B) in having the posteriorly located epigynal atrium, the ball-shaped spermathecae and secondary spermathecae, but differs by the unconnected anterior edge of atrium (Figs <xref ref-type="fig" rid="F2">2C</xref>, <xref ref-type="fig" rid="F3">3F</xref>) (vs. closely connected in <italic><tp:taxon-name><tp:taxon-name-part taxon-name-part-type="genus" reg="Cicurina">C.</tp:taxon-name-part><tp:taxon-name-part taxon-name-part-type="species" reg="tetragongylodes">tetragongylodes</tp:taxon-name-part></tp:taxon-name></italic>) and the secondary spermathecae encircled by copulatory ducts (Figs <xref ref-type="fig" rid="F2">2D</xref>, <xref ref-type="fig" rid="F3">3G</xref>) (vs. all spermathecae surrounded by copulatory ducts in <italic><tp:taxon-name><tp:taxon-name-part taxon-name-part-type="genus" reg="Cicurina">C.</tp:taxon-name-part><tp:taxon-name-part taxon-name-part-type="species" reg="tetragongylodes">tetragongylodes</tp:taxon-name-part></tp:taxon-name></italic>).</p><fig id="F1" position="float" orientation="portrait"><object-id xmlns:xlink="http://www.w3.org/1999/xlink" content-type="doi" xlink:type="simple">10.3897/zookeys.1248.151580.figure1</object-id><object-id xmlns:xlink="http://www.w3.org/1999/xlink" content-type="arpha" xlink:type="simple">CDC0A3DF-F46F-5A8C-A2E3-F80AD32307E7</object-id><label>Figure 1.</label><caption><p>Photos of living specimens. A. <italic><tp:taxon-name><tp:taxon-name-part taxon-name-part-type="genus" reg="Cicurina">Cicurina</tp:taxon-name-part><tp:taxon-name-part taxon-name-part-type="species" reg="jinyun">jinyun</tp:taxon-name-part></tp:taxon-name></italic> sp. nov., paratype male; B. <italic><tp:taxon-name><tp:taxon-name-part taxon-name-part-type="genus" reg="Cicurina">Cicurina</tp:taxon-name-part><tp:taxon-name-part taxon-name-part-type="species" reg="jinyun">jinyun</tp:taxon-name-part></tp:taxon-name></italic> sp. nov., paratype female; C. <italic><tp:taxon-name><tp:taxon-name-part taxon-name-part-type="genus" reg="Cicurina">Cicurina</tp:taxon-name-part><tp:taxon-name-part taxon-name-part-type="species" reg="yinhe">yinhe</tp:taxon-name-part></tp:taxon-name></italic> sp. nov., paratype male. Photographed by Qian-Le Lu.</p></caption><graphic xmlns:xlink="http://www.w3.org/1999/xlink" xlink:href="zookeys-1248-309_article-151580__-g001.jpg" position="float" orientation="portrait" xlink:type="simple" id="oo_1390968.jpg"><uri content-type="original_file" xlink:type="simple">https://binary.pensoft.net/fig/1390968</uri></graphic></fig><fig id="F2" position="float" orientation="portrait"><object-id xmlns:xlink="http://www.w3.org/1999/xlink" content-type="doi" xlink:type="simple">10.3897/zookeys.1248.151580.figure2</object-id><object-id xmlns:xlink="http://www.w3.org/1999/xlink" content-type="arpha" xlink:type="simple">36B360B0-9E17-5559-B1DF-0EE3C02BE4DC</object-id><label>Figure 2.</label><caption><p><italic><tp:taxon-name><tp:taxon-name-part taxon-name-part-type="genus" reg="Cicurina">Cicurina</tp:taxon-name-part><tp:taxon-name-part taxon-name-part-type="species" reg="jinyun">jinyun</tp:taxon-name-part></tp:taxon-name></italic> sp. nov. holotype male (A, B) and paratype female (C, D). A. Left male palp, ventral view; B. Same, retrolateral view; C. Epigyne, ventral view; D. Vulva, dorsal view. Abbreviation: At = atrium; CD = copulatory duct; CO = copulatory opening; Co = conductor; Em = embolus; FD = fertilization duct; RTA = retrolateral tibial apophysis; Sp = spermathecae; Ss = secondary spermathecae.</p></caption><graphic xmlns:xlink="http://www.w3.org/1999/xlink" xlink:href="zookeys-1248-309_article-151580__-g002.jpg" position="float" orientation="portrait" xlink:type="simple" id="oo_1390969.jpg"><uri content-type="original_file" xlink:type="simple">https://binary.pensoft.net/fig/1390969</uri></graphic></fig><fig id="F3" position="float" orientation="portrait"><object-id xmlns:xlink="http://www.w3.org/1999/xlink" content-type="doi" xlink:type="simple">10.3897/zookeys.1248.151580.figure3</object-id><object-id xmlns:xlink="http://www.w3.org/1999/xlink" content-type="arpha" xlink:type="simple">12BC9CC6-6B04-5548-A28B-C1875CFB2B6B</object-id><label>Figure 3</label><caption><p><italic><tp:taxon-name><tp:taxon-name-part taxon-name-part-type="genus" reg="Cicurina">Cicurina</tp:taxon-name-part><tp:taxon-name-part taxon-name-part-type="species" reg="jinyun">jinyun</tp:taxon-name-part></tp:taxon-name></italic> sp. nov. holotype male (A, C–E) and paratype female (B, F, G). A. Male habitus, dorsal view; B. Female habitus, dorsal view; C. Left male palp, prolateral view; D. Same, ventral view; E. Same, retrolateral view; F. Epigyne, ventral view; G. Vulva, dorsal view.</p></caption><graphic xmlns:xlink="http://www.w3.org/1999/xlink" xlink:href="zookeys-1248-309_article-151580__-g003.jpg" position="float" orientation="portrait" xlink:type="simple" id="oo_1390970.jpg"><uri content-type="original_file" xlink:type="simple">https://binary.pensoft.net/fig/1390970</uri></graphic></fig></tp:treatment-sec><tp:treatment-sec sec-type="description" id="SECID0EEPAC"><title>Description.</title><p><bold>Male holotype</bold> (Fig. <xref ref-type="fig" rid="F3">3A</xref>) total length 4.03. Prosoma 2.36 long, 1.72 wide; opisthosoma 1.73 long, 1.38 wide. Carapace pyriform, pale yellow, with several rows of setae. Eye sizes and interdistances: <abbrev xmlns:xlink="http://www.w3.org/1999/xlink" xlink:title="anterior median eye" id="ABBRID0EQPAC" xlink:type="simple">AME</abbrev> 0.03, <abbrev xmlns:xlink="http://www.w3.org/1999/xlink" xlink:title="anterior lateral eye" id="ABBRID0EUPAC" xlink:type="simple">ALE</abbrev> 0.11, <abbrev xmlns:xlink="http://www.w3.org/1999/xlink" xlink:title="posterior median eye" id="ABBRID0EYPAC" xlink:type="simple">PME</abbrev> 0.09, <abbrev xmlns:xlink="http://www.w3.org/1999/xlink" xlink:title="posterior lateral eye" id="ABBRID0E3PAC" xlink:type="simple">PLE</abbrev>, 0.12; <abbrev xmlns:xlink="http://www.w3.org/1999/xlink" xlink:title="anterior median eye" id="ABBRID0EBAAE" xlink:type="simple">AME</abbrev>–<abbrev xmlns:xlink="http://www.w3.org/1999/xlink" xlink:title="anterior median eye" id="ABBRID0EFAAE" xlink:type="simple">AME</abbrev> 0.04, <abbrev xmlns:xlink="http://www.w3.org/1999/xlink" xlink:title="anterior median eye" id="ABBRID0EJAAE" xlink:type="simple">AME</abbrev>–<abbrev xmlns:xlink="http://www.w3.org/1999/xlink" xlink:title="anterior lateral eye" id="ABBRID0ENAAE" xlink:type="simple">ALE</abbrev> 0.03, <abbrev xmlns:xlink="http://www.w3.org/1999/xlink" xlink:title="posterior median eye" id="ABBRID0ERAAE" xlink:type="simple">PME</abbrev>–<abbrev xmlns:xlink="http://www.w3.org/1999/xlink" xlink:title="posterior median eye" id="ABBRID0EVAAE" xlink:type="simple">PME</abbrev> 0.10, <abbrev xmlns:xlink="http://www.w3.org/1999/xlink" xlink:title="posterior median eye" id="ABBRID0EZAAE" xlink:type="simple">PME</abbrev>–<abbrev xmlns:xlink="http://www.w3.org/1999/xlink" xlink:title="posterior lateral eye" id="ABBRID0E4AAE" xlink:type="simple">PLE</abbrev> 0.05, <abbrev xmlns:xlink="http://www.w3.org/1999/xlink" xlink:title="anterior lateral eye" id="ABBRID0EBBAE" xlink:type="simple">ALE</abbrev>–<abbrev xmlns:xlink="http://www.w3.org/1999/xlink" xlink:title="posterior lateral eye" id="ABBRID0EFBAE" xlink:type="simple">PLE</abbrev> 0.04. <abbrev xmlns:xlink="http://www.w3.org/1999/xlink" xlink:title="median ocular area" id="ABBRID0EJBAE" xlink:type="simple">MOA</abbrev> 0.24 long, anterior width 0.09, posterior width 0.27. Clypeus height 0.20. Chelicerae with three promarginal and nine retromarginal teeth. Leg measurements: I 6.30 (1.71, 2.24, 1.37, 0.98); II 5.46 (1.55, 1.81, 1.17, 0.93); III 4.93 (1.43, 1.57, 1.16, 0.77); IV 6.54 (1.74, 2.34, 1.53, 0.93). Leg formula: 4123. Opisthosoma oval, pale yellow and hairy, with faint patterns.</p><p><bold><italic>Palp</italic></bold> (Figs <xref ref-type="fig" rid="F2">2A, B</xref>, <xref ref-type="fig" rid="F3">3C–E</xref>). Retrolateral tibial apophysis long and strong. Base of retrolateral tibial apophysis with two small apophyses, extending ventrally and dorsally. Embolus strong, originating at approximately 6-o’clock position, with the anterior part extending inside in the long groove of the conductor. Conductor strong, with J-shaped end.</p><p><bold>One of female paratypes</bold> (<abbrev xmlns:xlink="http://www.w3.org/1999/xlink" content-type="institution" xlink:title="School of Life Sciences, Southwest University, Chongqing, China" id="ABBRID0EACAE" xlink:type="simple">SWUC</abbrev>-T-CI-13-02, Fig. <xref ref-type="fig" rid="F3">3B</xref>) total length 4.66. Prosoma 2.17 long, 1.50 wide; opisthosoma 2.43 long, 1.99 wide. Carapace pyriform, pale yellow, with several rows of setae. Eye sizes and interdistances: <abbrev xmlns:xlink="http://www.w3.org/1999/xlink" xlink:title="anterior median eye" id="ABBRID0EJCAE" xlink:type="simple">AME</abbrev> 0.06, <abbrev xmlns:xlink="http://www.w3.org/1999/xlink" xlink:title="anterior lateral eye" id="ABBRID0ENCAE" xlink:type="simple">ALE</abbrev> 0.13, <abbrev xmlns:xlink="http://www.w3.org/1999/xlink" xlink:title="posterior median eye" id="ABBRID0ERCAE" xlink:type="simple">PME</abbrev> 0.09, <abbrev xmlns:xlink="http://www.w3.org/1999/xlink" xlink:title="posterior lateral eye" id="ABBRID0EVCAE" xlink:type="simple">PLE</abbrev>, 0.13; <abbrev xmlns:xlink="http://www.w3.org/1999/xlink" xlink:title="anterior median eye" id="ABBRID0EZCAE" xlink:type="simple">AME</abbrev>–<abbrev xmlns:xlink="http://www.w3.org/1999/xlink" xlink:title="anterior median eye" id="ABBRID0E4CAE" xlink:type="simple">AME</abbrev> 0.01, <abbrev xmlns:xlink="http://www.w3.org/1999/xlink" xlink:title="anterior median eye" id="ABBRID0EBDAE" xlink:type="simple">AME</abbrev>–<abbrev xmlns:xlink="http://www.w3.org/1999/xlink" xlink:title="anterior lateral eye" id="ABBRID0EFDAE" xlink:type="simple">ALE</abbrev> 0.02, <abbrev xmlns:xlink="http://www.w3.org/1999/xlink" xlink:title="posterior median eye" id="ABBRID0EJDAE" xlink:type="simple">PME</abbrev>–<abbrev xmlns:xlink="http://www.w3.org/1999/xlink" xlink:title="posterior median eye" id="ABBRID0ENDAE" xlink:type="simple">PME</abbrev> 0.09, <abbrev xmlns:xlink="http://www.w3.org/1999/xlink" xlink:title="posterior median eye" id="ABBRID0ERDAE" xlink:type="simple">PME</abbrev>–<abbrev xmlns:xlink="http://www.w3.org/1999/xlink" xlink:title="posterior lateral eye" id="ABBRID0EVDAE" xlink:type="simple">PLE</abbrev> 0.05, <abbrev xmlns:xlink="http://www.w3.org/1999/xlink" xlink:title="anterior lateral eye" id="ABBRID0EZDAE" xlink:type="simple">ALE</abbrev>–<abbrev xmlns:xlink="http://www.w3.org/1999/xlink" xlink:title="posterior lateral eye" id="ABBRID0E4DAE" xlink:type="simple">PLE</abbrev> 0.02. <abbrev xmlns:xlink="http://www.w3.org/1999/xlink" xlink:title="median ocular area" id="ABBRID0EBEAE" xlink:type="simple">MOA</abbrev> 0.24 long, anterior width 0.13, posterior width 0.30. Clypeus height 0.12. Chelicerae with two promarginal and nine retromarginal teeth. Leg measurements: I 5.29 (1.57, 1.94, 1.07, 0.71); II 4.43 (1.36, 1.49, 0.93, 0.65); III 4.28 (1.23, 1.45, 0.98, 0.62); IV 5.75 (1.68, 1.96, 1.38, 0.73). Leg formula: 4123. Opisthosoma oval, pale yellow and hairy, with distinct patterns.</p><p><bold><italic>Epigyne</italic></bold> (Figs <xref ref-type="fig" rid="F2">2C, D</xref>, <xref ref-type="fig" rid="F3">3F, G</xref>). Atrium large and wide. Copulatory openings located anterior to atrium. Copulatory ducts long and spiral. Spermathecae and secondary spermathecae ball-shaped. Fertilization ducts short.</p></tp:treatment-sec><tp:treatment-sec sec-type="variation" id="SECID0EUEAE"><title>Variation.</title><p>Males (<italic>N</italic> = 7) total length 4.10–4.20; females (<italic>N</italic> = 7) total length 3.68–4.66.</p></tp:treatment-sec><tp:treatment-sec sec-type="distribution" id="SECID0E5EAE"><title>Distribution.</title><p>Known only from the type locality, Chongqing, China (Fig. <xref ref-type="fig" rid="F8">8</xref>).</p></tp:treatment-sec><tp:treatment-sec><!--Section generated to contain objects referenced in tp:taxon-treatment.--><fig id="F8" position="float" orientation="portrait"><object-id xmlns:xlink="http://www.w3.org/1999/xlink" content-type="doi" xlink:type="simple">10.3897/zookeys.1248.151580.figure8</object-id><object-id xmlns:xlink="http://www.w3.org/1999/xlink" content-type="arpha" xlink:type="simple">D89CEDFD-87B0-57E1-A903-85CDCCDA90A3</object-id><label>Figure 8</label><caption><p>Distribution records of three <italic><tp:taxon-name><tp:taxon-name-part taxon-name-part-type="genus" reg="Cicurina">Cicurina</tp:taxon-name-part></tp:taxon-name></italic> species in Chongqing, China.</p></caption><graphic xmlns:xlink="http://www.w3.org/1999/xlink" xlink:href="zookeys-1248-309_article-151580__-g008.jpg" position="float" orientation="portrait" xlink:type="simple" id="oo_1390975.jpg"><uri content-type="original_file" xlink:type="simple">https://binary.pensoft.net/fig/1390975</uri></graphic></fig></tp:treatment-sec><ref-list><ref id="B13"><mixed-citation xmlns:xlink="http://www.w3.org/1999/xlink" xlink:type="simple"><person-group><name name-style="western"><surname>Wang</surname><given-names>LY</given-names></name><name name-style="western"><surname>Zhou</surname><given-names>GC</given-names></name><name name-style="western"><surname>Peng</surname><given-names>XJ</given-names></name></person-group> (<year>2019</year>) <article-title>Four new species of the spider genus <italic><tp:taxon-name><tp:taxon-name-part taxon-name-part-type="genus">Cicurina</tp:taxon-name-part></tp:taxon-name></italic> Menge, 1871 from China (<tp:taxon-name><tp:taxon-name-part taxon-name-part-type="order">Araneae</tp:taxon-name-part></tp:taxon-name>: <tp:taxon-name><tp:taxon-name-part taxon-name-part-type="family">Dictynidae</tp:taxon-name-part></tp:taxon-name>).</article-title><source>Zootaxa</source><volume>4615</volume>(<issue>2</issue>): <fpage>351</fpage>–<lpage>364</lpage>. <ext-link xlink:href="10.11646/zootaxa.4615.2.7" ext-link-type="doi" xlink:type="simple">https://doi.org/10.11646/zootaxa.4615.2.7</ext-link></mixed-citation></ref><ref id="B7"><mixed-citation xmlns:xlink="http://www.w3.org/1999/xlink" xlink:type="simple"><person-group><name name-style="western"><surname>Liao</surname><given-names>R</given-names></name><name name-style="western"><surname>Yin</surname><given-names>H</given-names></name><name name-style="western"><surname>He</surname><given-names>A</given-names></name><name name-style="western"><surname>Xu</surname><given-names>X</given-names></name></person-group> (<year>2022</year>) <article-title>Description of three new species of the genus <italic><tp:taxon-name><tp:taxon-name-part taxon-name-part-type="genus">Cicurina</tp:taxon-name-part></tp:taxon-name></italic> Menge, 1871 from Guangdong, China (<tp:taxon-name><tp:taxon-name-part taxon-name-part-type="order">Araneae</tp:taxon-name-part></tp:taxon-name>, <tp:taxon-name><tp:taxon-name-part taxon-name-part-type="family">Hahniidae</tp:taxon-name-part></tp:taxon-name>).</article-title><source>Zootaxa</source><volume>5188</volume>(<issue>5</issue>): <fpage>477</fpage>–<lpage>488</lpage>. <ext-link xlink:href="10.11646/zootaxa.5188.5.4" ext-link-type="doi" xlink:type="simple">https://doi.org/10.11646/zootaxa.5188.5.4</ext-link></mixed-citation></ref></ref-list></tp:taxon-treatment>
