# Supplementary material for: ﻿Three new species of the genus Cicurina Menge, 1871 from Chongqing, China (Araneae, Cicurinidae)
Source: Zookeys. 2025 Aug 8;1248:309–19. doi: 10.3897/zookeys.1248.151580 (PMC12357151; doi:10.3897/zookeys.1248.151580)
Supplement: XML Treatment for Cicurina yinhe [file zookeys.1248.151580-treatment2.xml]

<!DOCTYPE tp:taxon-treatment
  PUBLIC "-//TaxonX//DTD Taxonomic Treatment Publishing DTD v0 20100105//EN" "tax-treatment-NSO.dtd">
<tp:taxon-treatment xmlns:tp="http://www.plazi.org/taxpub"><tp:treatment-meta><kwd-group><label>Taxon classification</label><kwd>
                <named-content content-type="kingdom">Animalia</named-content>
              </kwd><kwd>
                <named-content content-type="order">Araneae</named-content>
              </kwd><kwd>
                <named-content content-type="family">Cicurinidae</named-content>
              </kwd></kwd-group><mixed-citation publication-type="journal"><person-group><name><surname>Chen</surname><given-names>Hui-Yi</given-names></name><name><surname>Wang</surname><given-names>Lu-Yu</given-names></name><name><surname>Zhang</surname><given-names>Zhi-Sheng</given-names></name><name><surname>Zhang</surname><given-names>Feng</given-names></name></person-group><article-title>﻿Three new species of the genus <italic><tp:taxon-name><tp:taxon-name-part taxon-name-part-type="genus" reg="Cicurina">Cicurina</tp:taxon-name-part></tp:taxon-name></italic> Menge, 1871 from Chongqing, China (<tp:taxon-name><tp:taxon-name-part taxon-name-part-type="order">Araneae</tp:taxon-name-part></tp:taxon-name>, <tp:taxon-name><tp:taxon-name-part taxon-name-part-type="family">Cicurinidae</tp:taxon-name-part></tp:taxon-name>)</article-title><source>Zookeys</source><day>08</day><month>08</month><year>2025</year><volume>1248</volume><fpage>309</fpage><lpage>319</lpage><pub-id pub-id-type="doi">10.3897/zookeys.1248.151580</pub-id></mixed-citation></tp:treatment-meta><tp:nomenclature><label>﻿</label><tp:taxon-name>
              <object-id xmlns:xlink="http://www.w3.org/1999/xlink" content-type="arpha" xlink:type="simple">39861B57-7EF3-5698-BE37-C9C486CC03B5</object-id>
              <tp:taxon-name-part taxon-name-part-type="genus" reg="Cicurina">Cicurina</tp:taxon-name-part>
              <tp:taxon-name-part taxon-name-part-type="species" reg="yinhe">yinhe</tp:taxon-name-part>
              <object-id xmlns:xlink="http://www.w3.org/1999/xlink" content-type="zoobank" xlink:type="simple">https://zoobank.org/6A31F5FE-87D7-447F-A03B-AA57CA90D6E4</object-id>
            </tp:taxon-name><tp:taxon-status xmlns:xlink="http://www.w3.org/1999/xlink" xlink:type="simple">sp. nov.</tp:taxon-status><xref ref-type="fig" rid="F1">Figs 1C</xref><xref ref-type="fig" rid="F4">, 4A–G</xref><xref ref-type="fig" rid="F5">, 5A–G</xref><xref ref-type="fig" rid="F8">, 8 银河洞叶蛛</xref></tp:nomenclature><tp:treatment-sec sec-type="type material" id="SECID0ECHAE"><title>Type material.</title><p><bold><italic>Holotype</italic></bold> • male (<abbrev xmlns:xlink="http://www.w3.org/1999/xlink" content-type="institution" xlink:title="School of Life Sciences, Southwest University, Chongqing, China" id="ABBRID0ENHAE" xlink:type="simple">SWUC</abbrev>-T-CI-14-01), China, Chongqing, Beibei, Shuitu Town, Wuji Valley, Yinhe Cave, <named-content xmlns:xlink="http://www.w3.org/1999/xlink" content-type="dwc:verbatimCoordinates" xlink:type="simple"><named-content content-type="geo-json" specific-use="{&#34;type&#34;:&#34;Point&#34;,&#34;coordinates&#34;:[106.497500,29.834444]}" id="NCID0EVHAE" xlink:type="simple">29°50'4"N, 106°29'51"E</named-content></named-content>, elev. 550 m, 23 November 2021, L.Y. Wang and T.Y. Ren leg. <bold><italic>Paratypes</italic></bold>: • 9 males and 3 females (<abbrev xmlns:xlink="http://www.w3.org/1999/xlink" content-type="institution" xlink:title="School of Life Sciences, Southwest University, Chongqing, China" id="ABBRID0E4HAE" xlink:type="simple">SWUC</abbrev>-T-CI-14-02–13), with same data as for holotype.</p></tp:treatment-sec><tp:treatment-sec sec-type="etymology" id="SECID0ECIAE"><title>Etymology.</title><p>The specific name refers to the type locality.</p></tp:treatment-sec><tp:treatment-sec sec-type="diagnosis" id="SECID0EHIAE"><title>Diagnosis.</title><p>This new species is similar to <italic><tp:taxon-name><tp:taxon-name-part taxon-name-part-type="genus" reg="Cicurina">C.</tp:taxon-name-part><tp:taxon-name-part taxon-name-part-type="species" reg="lichuanensis">lichuanensis</tp:taxon-name-part></tp:taxon-name></italic> Wang, Zhou &amp; Peng, 2019 (<xref ref-type="bibr" rid="B13">Wang et al. 2019</xref>: figs 5A–D, 6A–G) in having the similar shaped retrolateral tibial apophysis, the long and strong embolus, the posteriorly located epigynal atrium, and the ball-shaped spermathecae, but differs by the wider and slightly curved retrolateral tibial apophysis (Figs <xref ref-type="fig" rid="F4">4B</xref>, <xref ref-type="fig" rid="F5">5E</xref>) (vs. wide and more curved in <italic><tp:taxon-name><tp:taxon-name-part taxon-name-part-type="genus" reg="Cicurina">C.</tp:taxon-name-part><tp:taxon-name-part taxon-name-part-type="species" reg="lichuanensis">lichuanensis</tp:taxon-name-part></tp:taxon-name></italic>), the sharp conductor end (Figs <xref ref-type="fig" rid="F4">4A, B</xref>, <xref ref-type="fig" rid="F5">5C–E</xref>) (vs. blunt in <italic><tp:taxon-name><tp:taxon-name-part taxon-name-part-type="genus" reg="Cicurina">C.</tp:taxon-name-part><tp:taxon-name-part taxon-name-part-type="species" reg="lichuanensis">lichuanensis</tp:taxon-name-part></tp:taxon-name></italic>), and the wide epigynal atrium (Figs <xref ref-type="fig" rid="F4">4C, D</xref>, <xref ref-type="fig" rid="F5">5F, G</xref>) (vs. wider in <italic><tp:taxon-name><tp:taxon-name-part taxon-name-part-type="genus" reg="Cicurina">C.</tp:taxon-name-part><tp:taxon-name-part taxon-name-part-type="species" reg="lichuanensis">lichuanensis</tp:taxon-name-part></tp:taxon-name></italic>).</p><fig id="F4" position="float" orientation="portrait"><object-id xmlns:xlink="http://www.w3.org/1999/xlink" content-type="doi" xlink:type="simple">10.3897/zookeys.1248.151580.figure4</object-id><object-id xmlns:xlink="http://www.w3.org/1999/xlink" content-type="arpha" xlink:type="simple">AA38E47F-2D65-51C5-8DBB-745696B97A0E</object-id><label>Figure 4.</label><caption><p><italic><tp:taxon-name><tp:taxon-name-part taxon-name-part-type="genus" reg="Cicurina">Cicurina</tp:taxon-name-part><tp:taxon-name-part taxon-name-part-type="species" reg="yinhe">yinhe</tp:taxon-name-part></tp:taxon-name></italic> sp. nov. holotype male (A, B) and paratype female (C, D). A. Left male palp, ventral view; B. Same, retrolateral view; C. Epigyne, ventral view; D. Vulva, dorsal view. Abbreviation: At = atrium; CO = copulatory opening; Co = conductor; Em = embolus; FD = fertilization duct; RTA = retrolateral tibial apophysis; Sp = spermathecae.</p></caption><graphic xmlns:xlink="http://www.w3.org/1999/xlink" xlink:href="zookeys-1248-309_article-151580__-g004.jpg" position="float" orientation="portrait" xlink:type="simple" id="oo_1390971.jpg"><uri content-type="original_file" xlink:type="simple">https://binary.pensoft.net/fig/1390971</uri></graphic></fig><fig id="F5" position="float" orientation="portrait"><object-id xmlns:xlink="http://www.w3.org/1999/xlink" content-type="doi" xlink:type="simple">10.3897/zookeys.1248.151580.figure5</object-id><object-id xmlns:xlink="http://www.w3.org/1999/xlink" content-type="arpha" xlink:type="simple">5FADA003-F8F0-5283-B5E3-6A2FE614A727</object-id><label>Figure 5</label><caption><p><italic><tp:taxon-name><tp:taxon-name-part taxon-name-part-type="genus" reg="Cicurina">Cicurina</tp:taxon-name-part><tp:taxon-name-part taxon-name-part-type="species" reg="yinhe">yinhe</tp:taxon-name-part></tp:taxon-name></italic> sp. nov. holotype male (A, C–E) and paratype female (B, F, G). A. Male habitus, dorsal view; B. Female habitus, dorsal view; C. Left male palp, prolateral view; D. Same, ventral view; E. Same, retrolateral view; F. Epigyne, ventral view; G. Vulva, dorsal view.</p></caption><graphic xmlns:xlink="http://www.w3.org/1999/xlink" xlink:href="zookeys-1248-309_article-151580__-g005.jpg" position="float" orientation="portrait" xlink:type="simple" id="oo_1390972.jpg"><uri content-type="original_file" xlink:type="simple">https://binary.pensoft.net/fig/1390972</uri></graphic></fig></tp:treatment-sec><tp:treatment-sec sec-type="description" id="SECID0EFMAE"><title>Description.</title><p><bold>Male holotype</bold> (Fig. <xref ref-type="fig" rid="F5">5A</xref>) total length 4.92. Prosoma 2.57 long, 2.15 wide; opisthosoma 2.40 long, 1.71 wide. Carapace pyriform and yellow, with a few setae. Eye sizes and interdistances: <abbrev xmlns:xlink="http://www.w3.org/1999/xlink" xlink:title="anterior median eye" id="ABBRID0ERMAE" xlink:type="simple">AME</abbrev> 0.10, <abbrev xmlns:xlink="http://www.w3.org/1999/xlink" xlink:title="anterior lateral eye" id="ABBRID0EVMAE" xlink:type="simple">ALE</abbrev> 0.14, <abbrev xmlns:xlink="http://www.w3.org/1999/xlink" xlink:title="posterior median eye" id="ABBRID0EZMAE" xlink:type="simple">PME</abbrev> 0.14, <abbrev xmlns:xlink="http://www.w3.org/1999/xlink" xlink:title="posterior lateral eye" id="ABBRID0E4MAE" xlink:type="simple">PLE</abbrev>, 0.15; <abbrev xmlns:xlink="http://www.w3.org/1999/xlink" xlink:title="anterior median eye" id="ABBRID0EBNAE" xlink:type="simple">AME</abbrev>–<abbrev xmlns:xlink="http://www.w3.org/1999/xlink" xlink:title="anterior median eye" id="ABBRID0EFNAE" xlink:type="simple">AME</abbrev> 0.06, <abbrev xmlns:xlink="http://www.w3.org/1999/xlink" xlink:title="anterior median eye" id="ABBRID0EJNAE" xlink:type="simple">AME</abbrev>–<abbrev xmlns:xlink="http://www.w3.org/1999/xlink" xlink:title="anterior lateral eye" id="ABBRID0ENNAE" xlink:type="simple">ALE</abbrev> 0.02, <abbrev xmlns:xlink="http://www.w3.org/1999/xlink" xlink:title="posterior median eye" id="ABBRID0ERNAE" xlink:type="simple">PME</abbrev>–<abbrev xmlns:xlink="http://www.w3.org/1999/xlink" xlink:title="posterior median eye" id="ABBRID0EVNAE" xlink:type="simple">PME</abbrev> 0.12, <abbrev xmlns:xlink="http://www.w3.org/1999/xlink" xlink:title="posterior median eye" id="ABBRID0EZNAE" xlink:type="simple">PME</abbrev>–<abbrev xmlns:xlink="http://www.w3.org/1999/xlink" xlink:title="posterior lateral eye" id="ABBRID0E4NAE" xlink:type="simple">PLE</abbrev> 0.08, <abbrev xmlns:xlink="http://www.w3.org/1999/xlink" xlink:title="anterior lateral eye" id="ABBRID0EBOAE" xlink:type="simple">ALE</abbrev>–<abbrev xmlns:xlink="http://www.w3.org/1999/xlink" xlink:title="posterior lateral eye" id="ABBRID0EFOAE" xlink:type="simple">PLE</abbrev> 0.04. <abbrev xmlns:xlink="http://www.w3.org/1999/xlink" xlink:title="median ocular area" id="ABBRID0EJOAE" xlink:type="simple">MOA</abbrev> 0.35 long, anterior width 0.28, posterior width 0.41. Clypeus height 0.31. Chelicerae with three promarginal and six retromarginal teeth. Leg measurements: I 7.37 (2.02, 2.59, 1.75, 1.01); II 6.81 (1.89, 2.29, 1.63, 1.00); III 6.07 (1.73, 1.92, 1.50, 0.92); IV 7.83 (2.04, 2.49, 2.18, 1.12). Leg formula: 4123. Opisthosoma oval, yellow and hairy, without distinct patterns.</p><p><bold><italic>Palp</italic></bold> (Figs <xref ref-type="fig" rid="F4">4A, B</xref>, <xref ref-type="fig" rid="F5">5C–E</xref>). Retrolateral tibial apophysis wide, with a single fold and truncates apex. The base of retrolateral tibial apophysis with two small apophyses, extending ventrally and dorsally. Embolus strong, originating at approximately 9-o’clock position, with the anterior part extending along the groove of the conductor. Conductor strong, with a small and hooked end.</p><p><bold>One of female paratypes</bold> (<abbrev xmlns:xlink="http://www.w3.org/1999/xlink" content-type="institution" xlink:title="School of Life Sciences, Southwest University, Chongqing, China" id="ABBRID0EAPAE" xlink:type="simple">SWUC</abbrev>-T-CI-14-02, Fig. <xref ref-type="fig" rid="F5">5B</xref>) total length 4.40. Prosoma 2.25 long, 1.55 wide; opisthosoma 2.27 long, 1.69 wide. Carapace pyriform and yellow, with a few setae. Eye sizes and interdistances: <abbrev xmlns:xlink="http://www.w3.org/1999/xlink" xlink:title="anterior median eye" id="ABBRID0EJPAE" xlink:type="simple">AME</abbrev> 0.11, <abbrev xmlns:xlink="http://www.w3.org/1999/xlink" xlink:title="anterior lateral eye" id="ABBRID0ENPAE" xlink:type="simple">ALE</abbrev> 0.13, <abbrev xmlns:xlink="http://www.w3.org/1999/xlink" xlink:title="posterior median eye" id="ABBRID0ERPAE" xlink:type="simple">PME</abbrev> 0.12, <abbrev xmlns:xlink="http://www.w3.org/1999/xlink" xlink:title="posterior lateral eye" id="ABBRID0EVPAE" xlink:type="simple">PLE</abbrev>, 0.14; <abbrev xmlns:xlink="http://www.w3.org/1999/xlink" xlink:title="anterior median eye" id="ABBRID0EZPAE" xlink:type="simple">AME</abbrev>–<abbrev xmlns:xlink="http://www.w3.org/1999/xlink" xlink:title="anterior median eye" id="ABBRID0E4PAE" xlink:type="simple">AME</abbrev> 0.06, <abbrev xmlns:xlink="http://www.w3.org/1999/xlink" xlink:title="anterior median eye" id="ABBRID0EBQAE" xlink:type="simple">AME</abbrev>–<abbrev xmlns:xlink="http://www.w3.org/1999/xlink" xlink:title="anterior lateral eye" id="ABBRID0EFQAE" xlink:type="simple">ALE</abbrev> 0.02, <abbrev xmlns:xlink="http://www.w3.org/1999/xlink" xlink:title="posterior median eye" id="ABBRID0EJQAE" xlink:type="simple">PME</abbrev>–<abbrev xmlns:xlink="http://www.w3.org/1999/xlink" xlink:title="posterior median eye" id="ABBRID0ENQAE" xlink:type="simple">PME</abbrev> 0.11, <abbrev xmlns:xlink="http://www.w3.org/1999/xlink" xlink:title="posterior median eye" id="ABBRID0ERQAE" xlink:type="simple">PME</abbrev>–<abbrev xmlns:xlink="http://www.w3.org/1999/xlink" xlink:title="posterior lateral eye" id="ABBRID0EVQAE" xlink:type="simple">PLE</abbrev> 0.07, <abbrev xmlns:xlink="http://www.w3.org/1999/xlink" xlink:title="anterior lateral eye" id="ABBRID0EZQAE" xlink:type="simple">ALE</abbrev>–<abbrev xmlns:xlink="http://www.w3.org/1999/xlink" xlink:title="posterior lateral eye" id="ABBRID0E4QAE" xlink:type="simple">PLE</abbrev> 0.02. <abbrev xmlns:xlink="http://www.w3.org/1999/xlink" xlink:title="median ocular area" id="ABBRID0EBRAE" xlink:type="simple">MOA</abbrev> 0.37 long, anterior width 0.27, posterior width 0.36. Clypeus height 0.13. Chelicerae with three promarginal and six retromarginal teeth. Leg measurements: I 5.29 (1.75, 2.19, 1.28, 0.77); II 4.43 (1.51, 1.84, 1.16, 0.76); III 4.28 (1.43, 1.54 1.15, 0.69); IV 5.75 (1.84, 2.12, 1.59, 0.85). Leg formula: 4123. Opisthosoma oval, yellow and hairy, without distinct patterns.</p><p><bold><italic>Epigyne</italic></bold> (Figs <xref ref-type="fig" rid="F4">4C, D</xref>, <xref ref-type="fig" rid="F5">5F, G</xref>). Atrium oval. Copulatory openings located on the shoulders of atrium. Spermathecae large and ball-shaped. Fertilization ducts hook-shaped.</p></tp:treatment-sec><tp:treatment-sec sec-type="variation" id="SECID0EURAE"><title>Variation.</title><p>Males (<italic>N</italic> = 8) total length 4.13–4.92; females (<italic>N</italic> = 3) total length 3.94–4.40.</p></tp:treatment-sec><tp:treatment-sec><!--Section generated to contain objects referenced in tp:taxon-treatment.--><fig id="F1" position="float" orientation="portrait"><object-id xmlns:xlink="http://www.w3.org/1999/xlink" content-type="doi" xlink:type="simple">10.3897/zookeys.1248.151580.figure1</object-id><object-id xmlns:xlink="http://www.w3.org/1999/xlink" content-type="arpha" xlink:type="simple">CDC0A3DF-F46F-5A8C-A2E3-F80AD32307E7</object-id><label>Figure 1.</label><caption><p>Photos of living specimens. A. <italic><tp:taxon-name><tp:taxon-name-part taxon-name-part-type="genus" reg="Cicurina">Cicurina</tp:taxon-name-part><tp:taxon-name-part taxon-name-part-type="species" reg="jinyun">jinyun</tp:taxon-name-part></tp:taxon-name></italic> sp. nov., paratype male; B. <italic><tp:taxon-name><tp:taxon-name-part taxon-name-part-type="genus" reg="Cicurina">Cicurina</tp:taxon-name-part><tp:taxon-name-part taxon-name-part-type="species" reg="jinyun">jinyun</tp:taxon-name-part></tp:taxon-name></italic> sp. nov., paratype female; C. <italic><tp:taxon-name><tp:taxon-name-part taxon-name-part-type="genus" reg="Cicurina">Cicurina</tp:taxon-name-part><tp:taxon-name-part taxon-name-part-type="species" reg="yinhe">yinhe</tp:taxon-name-part></tp:taxon-name></italic> sp. nov., paratype male. Photographed by Qian-Le Lu.</p></caption><graphic xmlns:xlink="http://www.w3.org/1999/xlink" xlink:href="zookeys-1248-309_article-151580__-g001.jpg" position="float" orientation="portrait" xlink:type="simple" id="oo_1390968.jpg"><uri content-type="original_file" xlink:type="simple">https://binary.pensoft.net/fig/1390968</uri></graphic></fig><fig id="F8" position="float" orientation="portrait"><object-id xmlns:xlink="http://www.w3.org/1999/xlink" content-type="doi" xlink:type="simple">10.3897/zookeys.1248.151580.figure8</object-id><object-id xmlns:xlink="http://www.w3.org/1999/xlink" content-type="arpha" xlink:type="simple">D89CEDFD-87B0-57E1-A903-85CDCCDA90A3</object-id><label>Figure 8</label><caption><p>Distribution records of three <italic><tp:taxon-name><tp:taxon-name-part taxon-name-part-type="genus" reg="Cicurina">Cicurina</tp:taxon-name-part></tp:taxon-name></italic> species in Chongqing, China.</p></caption><graphic xmlns:xlink="http://www.w3.org/1999/xlink" xlink:href="zookeys-1248-309_article-151580__-g008.jpg" position="float" orientation="portrait" xlink:type="simple" id="oo_1390975.jpg"><uri content-type="original_file" xlink:type="simple">https://binary.pensoft.net/fig/1390975</uri></graphic></fig></tp:treatment-sec><ref-list><ref id="B13"><mixed-citation xmlns:xlink="http://www.w3.org/1999/xlink" xlink:type="simple"><person-group><name name-style="western"><surname>Wang</surname><given-names>LY</given-names></name><name name-style="western"><surname>Zhou</surname><given-names>GC</given-names></name><name name-style="western"><surname>Peng</surname><given-names>XJ</given-names></name></person-group> (<year>2019</year>) <article-title>Four new species of the spider genus <italic><tp:taxon-name><tp:taxon-name-part taxon-name-part-type="genus">Cicurina</tp:taxon-name-part></tp:taxon-name></italic> Menge, 1871 from China (<tp:taxon-name><tp:taxon-name-part taxon-name-part-type="order">Araneae</tp:taxon-name-part></tp:taxon-name>: <tp:taxon-name><tp:taxon-name-part taxon-name-part-type="family">Dictynidae</tp:taxon-name-part></tp:taxon-name>).</article-title><source>Zootaxa</source><volume>4615</volume>(<issue>2</issue>): <fpage>351</fpage>–<lpage>364</lpage>. <ext-link xlink:href="10.11646/zootaxa.4615.2.7" ext-link-type="doi" xlink:type="simple">https://doi.org/10.11646/zootaxa.4615.2.7</ext-link></mixed-citation></ref></ref-list></tp:taxon-treatment>
