# Supplementary material for: ﻿Three new species of the genus Cicurina Menge, 1871 from Chongqing, China (Araneae, Cicurinidae)
Source: Zookeys. 2025 Aug 8;1248:309–19. doi: 10.3897/zookeys.1248.151580 (PMC12357151; doi:10.3897/zookeys.1248.151580)
Supplement: XML Treatment for Cicurina zhangfui [file zookeys.1248.151580-treatment3.xml]

<!DOCTYPE tp:taxon-treatment
  PUBLIC "-//TaxonX//DTD Taxonomic Treatment Publishing DTD v0 20100105//EN" "tax-treatment-NSO.dtd">
<tp:taxon-treatment xmlns:tp="http://www.plazi.org/taxpub"><tp:treatment-meta><kwd-group><label>Taxon classification</label><kwd>
                <named-content content-type="kingdom">Animalia</named-content>
              </kwd><kwd>
                <named-content content-type="order">Araneae</named-content>
              </kwd><kwd>
                <named-content content-type="family">Cicurinidae</named-content>
              </kwd></kwd-group><mixed-citation publication-type="journal"><person-group><name><surname>Chen</surname><given-names>Hui-Yi</given-names></name><name><surname>Wang</surname><given-names>Lu-Yu</given-names></name><name><surname>Zhang</surname><given-names>Zhi-Sheng</given-names></name><name><surname>Zhang</surname><given-names>Feng</given-names></name></person-group><article-title>﻿Three new species of the genus <italic><tp:taxon-name><tp:taxon-name-part taxon-name-part-type="genus" reg="Cicurina">Cicurina</tp:taxon-name-part></tp:taxon-name></italic> Menge, 1871 from Chongqing, China (<tp:taxon-name><tp:taxon-name-part taxon-name-part-type="order">Araneae</tp:taxon-name-part></tp:taxon-name>, <tp:taxon-name><tp:taxon-name-part taxon-name-part-type="family">Cicurinidae</tp:taxon-name-part></tp:taxon-name>)</article-title><source>Zookeys</source><day>08</day><month>08</month><year>2025</year><volume>1248</volume><fpage>309</fpage><lpage>319</lpage><pub-id pub-id-type="doi">10.3897/zookeys.1248.151580</pub-id></mixed-citation></tp:treatment-meta><tp:nomenclature><label>﻿</label><tp:taxon-name>
              <object-id xmlns:xlink="http://www.w3.org/1999/xlink" content-type="arpha" xlink:type="simple">9D669241-D5E8-5B27-823A-4914B5CF22D5</object-id>
              <tp:taxon-name-part taxon-name-part-type="genus" reg="Cicurina">Cicurina</tp:taxon-name-part>
              <tp:taxon-name-part taxon-name-part-type="species" reg="zhangfui">zhangfui</tp:taxon-name-part>
              <object-id xmlns:xlink="http://www.w3.org/1999/xlink" content-type="zoobank" xlink:type="simple">https://zoobank.org/CDD0F574-BFE7-45D5-8FE5-9EF4D643543E</object-id>
            </tp:taxon-name><tp:taxon-status xmlns:xlink="http://www.w3.org/1999/xlink" xlink:type="simple">sp. nov.</tp:taxon-status><xref ref-type="fig" rid="F6">Figs 6A, B</xref><xref ref-type="fig" rid="F7">, 7A–D</xref><xref ref-type="fig" rid="F8">, 8 樟福洞叶蛛</xref></tp:nomenclature><tp:treatment-sec sec-type="type material" id="SECID0EUTAE"><title>Type material.</title><p><bold><italic>Holotype</italic></bold> • male (<abbrev xmlns:xlink="http://www.w3.org/1999/xlink" content-type="institution" xlink:title="School of Life Sciences, Southwest University, Chongqing, China" id="ABBRID0E6TAE" xlink:type="simple">SWUC</abbrev>-T-CI-15-01), China, Chongqing, Beibei, Jinyun Mountain National Nature Reserve, <named-content xmlns:xlink="http://www.w3.org/1999/xlink" content-type="dwc:verbatimCoordinates" xlink:type="simple"><named-content content-type="geo-json" specific-use="{&#34;type&#34;:&#34;Point&#34;,&#34;coordinates&#34;:[106.383889,29.832778]}" id="NCID0EHUAE" xlink:type="simple">29°49'58"N, 106°23'2"E</named-content></named-content>, elev. 804 m, 7 January 2011, J. Yang and S.Y. Xu leg. <bold><italic>Paratypes</italic></bold>: • 1 male (<abbrev xmlns:xlink="http://www.w3.org/1999/xlink" content-type="institution" xlink:title="School of Life Sciences, Southwest University, Chongqing, China" id="ABBRID0EPUAE" xlink:type="simple">SWUC</abbrev>-T-CI-15-02), with same data as for holotype; • 1 male (<abbrev xmlns:xlink="http://www.w3.org/1999/xlink" content-type="institution" xlink:title="School of Life Sciences, Southwest University, Chongqing, China" id="ABBRID0EUUAE" xlink:type="simple">SWUC</abbrev>-T-CI-15-03), Jinyun Mountain National Nature Reserve, <named-content xmlns:xlink="http://www.w3.org/1999/xlink" content-type="dwc:verbatimCoordinates" xlink:type="simple"><named-content content-type="geo-json" specific-use="{&#34;type&#34;:&#34;Point&#34;,&#34;coordinates&#34;:[106.383889,29.832778]}" id="NCID0E3UAE" xlink:type="simple">29°49'58"N, 106°23'2"E</named-content></named-content>, elev. 804 m, 15 February 2011, L. Li and M.Y. Liu leg.</p></tp:treatment-sec><tp:treatment-sec sec-type="etymology" id="SECID0EBVAE"><title>Etymology.</title><p>The specific name of this new species is dedicated to the Chinese arachnologist Prof. Zhangfu Chen in honor of the first description of a <italic>Cicurina</italic> species in China.</p></tp:treatment-sec><tp:treatment-sec sec-type="diagnosis" id="SECID0EOVAE"><title>Diagnosis.</title><p>The male of this new species is similar to that of <italic><tp:taxon-name><tp:taxon-name-part taxon-name-part-type="genus" reg="Cicurina">C.</tp:taxon-name-part><tp:taxon-name-part taxon-name-part-type="species" reg="avicularia">avicularia</tp:taxon-name-part></tp:taxon-name></italic> Li &amp; Wang, 2017 (<xref ref-type="bibr" rid="B6">Li and Wang 2017</xref>: figs 62A, B, 63A, B, 65A–D, 66E) in having the similar shaped retrolateral tibial apophysis, and the slender and filiform embolus, but differs by the weakly bifurcated conductor end (Figs <xref ref-type="fig" rid="F6">6A, B</xref>, <xref ref-type="fig" rid="F7">7B–D</xref>) (vs. with strongly bifurcated in <italic><tp:taxon-name><tp:taxon-name-part taxon-name-part-type="genus" reg="Cicurina">C.</tp:taxon-name-part><tp:taxon-name-part taxon-name-part-type="species" reg="avicularia">avicularia</tp:taxon-name-part></tp:taxon-name></italic>).</p><fig id="F6" position="float" orientation="portrait"><object-id xmlns:xlink="http://www.w3.org/1999/xlink" content-type="doi" xlink:type="simple">10.3897/zookeys.1248.151580.figure6</object-id><object-id xmlns:xlink="http://www.w3.org/1999/xlink" content-type="arpha" xlink:type="simple">830B163C-F07A-5A46-81C2-E4D0AF36E06F</object-id><label>Figure 6.</label><caption><p><italic><tp:taxon-name><tp:taxon-name-part taxon-name-part-type="genus" reg="Cicurina">Cicurina</tp:taxon-name-part><tp:taxon-name-part taxon-name-part-type="species" reg="zhangfui">zhangfui</tp:taxon-name-part></tp:taxon-name></italic> sp. nov. holotype male (A, B). A. Left male palp, ventral view; B. Same, retrolateral view. Abbreviation: Co = conductor; Em = embolus; RTA = retrolateral tibial apophysis.</p></caption><graphic xmlns:xlink="http://www.w3.org/1999/xlink" xlink:href="zookeys-1248-309_article-151580__-g006.jpg" position="float" orientation="portrait" xlink:type="simple" id="oo_1390973.jpg"><uri content-type="original_file" xlink:type="simple">https://binary.pensoft.net/fig/1390973</uri></graphic></fig><fig id="F7" position="float" orientation="portrait"><object-id xmlns:xlink="http://www.w3.org/1999/xlink" content-type="doi" xlink:type="simple">10.3897/zookeys.1248.151580.figure7</object-id><object-id xmlns:xlink="http://www.w3.org/1999/xlink" content-type="arpha" xlink:type="simple">19953D99-4ED4-5F3E-8B5F-70014E3469FF</object-id><label>Figure 7</label><caption><p><italic><tp:taxon-name><tp:taxon-name-part taxon-name-part-type="genus" reg="Cicurina">Cicurina</tp:taxon-name-part><tp:taxon-name-part taxon-name-part-type="species" reg="zhangfui">zhangfui</tp:taxon-name-part></tp:taxon-name></italic> sp. nov. holotype male (A–D). A. Male habitus, dorsal view; B. Left male palp, prolateral view; C. Same, ventral view; D. Same, retrolateral view.</p></caption><graphic xmlns:xlink="http://www.w3.org/1999/xlink" xlink:href="zookeys-1248-309_article-151580__-g007.jpg" position="float" orientation="portrait" xlink:type="simple" id="oo_1390974.jpg"><uri content-type="original_file" xlink:type="simple">https://binary.pensoft.net/fig/1390974</uri></graphic></fig></tp:treatment-sec><tp:treatment-sec sec-type="description" id="SECID0EGYAE"><title>Description.</title><p><bold>Male holotype</bold> (Fig. <xref ref-type="fig" rid="F7">7A</xref>) total length 2.65. Prosoma 1.24 long, 0.92 wide; opisthosoma 1.37 long, 0.95 wide. Carapace pyriform and pale yellow, with sparse setae. Eye sizes and interdistances: <abbrev xmlns:xlink="http://www.w3.org/1999/xlink" xlink:title="anterior median eye" id="ABBRID0ESYAE" xlink:type="simple">AME</abbrev> 0.05, <abbrev xmlns:xlink="http://www.w3.org/1999/xlink" xlink:title="anterior lateral eye" id="ABBRID0EWYAE" xlink:type="simple">ALE</abbrev> 0.06, <abbrev xmlns:xlink="http://www.w3.org/1999/xlink" xlink:title="posterior median eye" id="ABBRID0E1YAE" xlink:type="simple">PME</abbrev> 0.06, <abbrev xmlns:xlink="http://www.w3.org/1999/xlink" xlink:title="posterior lateral eye" id="ABBRID0E5YAE" xlink:type="simple">PLE</abbrev>, 0.06; <abbrev xmlns:xlink="http://www.w3.org/1999/xlink" xlink:title="anterior median eye" id="ABBRID0ECZAE" xlink:type="simple">AME</abbrev>–<abbrev xmlns:xlink="http://www.w3.org/1999/xlink" xlink:title="anterior median eye" id="ABBRID0EGZAE" xlink:type="simple">AME</abbrev> 0.03, <abbrev xmlns:xlink="http://www.w3.org/1999/xlink" xlink:title="anterior median eye" id="ABBRID0EKZAE" xlink:type="simple">AME</abbrev>–<abbrev xmlns:xlink="http://www.w3.org/1999/xlink" xlink:title="anterior lateral eye" id="ABBRID0EOZAE" xlink:type="simple">ALE</abbrev> 0.02, <abbrev xmlns:xlink="http://www.w3.org/1999/xlink" xlink:title="posterior median eye" id="ABBRID0ESZAE" xlink:type="simple">PME</abbrev>–<abbrev xmlns:xlink="http://www.w3.org/1999/xlink" xlink:title="posterior median eye" id="ABBRID0EWZAE" xlink:type="simple">PME</abbrev> 0.07, <abbrev xmlns:xlink="http://www.w3.org/1999/xlink" xlink:title="posterior median eye" id="ABBRID0E1ZAE" xlink:type="simple">PME</abbrev>–<abbrev xmlns:xlink="http://www.w3.org/1999/xlink" xlink:title="posterior lateral eye" id="ABBRID0E5ZAE" xlink:type="simple">PLE</abbrev> 0.05, <abbrev xmlns:xlink="http://www.w3.org/1999/xlink" xlink:title="anterior lateral eye" id="ABBRID0EC1AE" xlink:type="simple">ALE</abbrev>–<abbrev xmlns:xlink="http://www.w3.org/1999/xlink" xlink:title="posterior lateral eye" id="ABBRID0EG1AE" xlink:type="simple">PLE</abbrev> 0.02. <abbrev xmlns:xlink="http://www.w3.org/1999/xlink" xlink:title="median ocular area" id="ABBRID0EK1AE" xlink:type="simple">MOA</abbrev> 0.15 long, anterior width 0.12, posterior width 0.17. Clypeus height 0.09. Chelicerae with three promarginal and six retromarginal teeth. Leg measurements: I 3.26 (0.94, 1.11, 0.67, 0.54); II 2.93 (0.86, 0.98, 0.60, 0.49); III 2.69 (0.80, 0.79, 0.62, 0.48); IV 3.33 (0.95, 1.08, 0.81, 0.49). Leg formula: 4123. Opisthosoma oval, pale yellow and sparsely hairy, with distinct patterns.</p><p><bold><italic>Palp</italic></bold> (Figs <xref ref-type="fig" rid="F6">6A, B</xref>, <xref ref-type="fig" rid="F7">7B–D</xref>). Retrolateral tibial apophysis wide, with a single fold and rounded end. Embolus slender and filiform, originating at approximately 6-o’clock position, with the anterior part extending along the long groove of the conductor. Conductor short and strong, with a weakly bifurcated end.</p><p><bold>Female.</bold> Unknown.</p></tp:treatment-sec><tp:treatment-sec sec-type="variation" id="SECID0EB2AE"><title>Variation.</title><p>Males (<italic>N</italic> = 3) total length 2.65–2.77.</p></tp:treatment-sec><tp:treatment-sec sec-type="distribution" id="SECID0EJ2AE"><title>Distribution.</title><p>Known only from the type locality, Chongqing, China (Fig. <xref ref-type="fig" rid="F8">8</xref>).</p><fig id="F8" position="float" orientation="portrait"><object-id xmlns:xlink="http://www.w3.org/1999/xlink" content-type="doi" xlink:type="simple">10.3897/zookeys.1248.151580.figure8</object-id><object-id xmlns:xlink="http://www.w3.org/1999/xlink" content-type="arpha" xlink:type="simple">D89CEDFD-87B0-57E1-A903-85CDCCDA90A3</object-id><label>Figure 8</label><caption><p>Distribution records of three <italic><tp:taxon-name><tp:taxon-name-part taxon-name-part-type="genus" reg="Cicurina">Cicurina</tp:taxon-name-part></tp:taxon-name></italic> species in Chongqing, China.</p></caption><graphic xmlns:xlink="http://www.w3.org/1999/xlink" xlink:href="zookeys-1248-309_article-151580__-g008.jpg" position="float" orientation="portrait" xlink:type="simple" id="oo_1390975.jpg"><uri content-type="original_file" xlink:type="simple">https://binary.pensoft.net/fig/1390975</uri></graphic></fig></tp:treatment-sec><ref-list><ref id="B6"><mixed-citation xmlns:xlink="http://www.w3.org/1999/xlink" xlink:type="simple"><person-group><name name-style="western"><surname>Li</surname><given-names>SQ</given-names></name><name name-style="western"><surname>Wang</surname><given-names>XX</given-names></name></person-group> (<year>2017</year>) <article-title>New cave-dwelling spiders of the family <tp:taxon-name><tp:taxon-name-part taxon-name-part-type="family">Dictynidae</tp:taxon-name-part></tp:taxon-name> (<tp:taxon-name><tp:taxon-name-part taxon-name-part-type="class">Arachnida</tp:taxon-name-part></tp:taxon-name>, <tp:taxon-name><tp:taxon-name-part taxon-name-part-type="order">Araneae</tp:taxon-name-part></tp:taxon-name>) from Guangxi and Guizhou, China.</article-title><source>Zoological Systematics</source><volume>42</volume>(<issue>2</issue>): <fpage>125</fpage>–<lpage>228</lpage>. <ext-link xlink:href="10.11865/zs.201711" ext-link-type="doi" xlink:type="simple">https://doi.org/10.11865/zs.201711</ext-link></mixed-citation></ref></ref-list></tp:taxon-treatment>
